# Supplementary material for: Vertical distribution and migration of microplastics in soils from Fars Province, Southwest Iran
Source: PLoS One. 2026 Jun 5;21(6):e0333572. doi: 10.1371/journal.pone.0333572 (PMC13241006; doi:10.1371/journal.pone.0333572)
Supplement: S1 Table — (XLSX) [file pone.0333572.s001.xlsx]

## Sheet: darab
Region	profile	Horizon	Sampling depth (cm)	pH	EC (ds/m)	Na (meq/l)	K (meq/l)	Ca (meq/l)	Mg (meq/l)	HCo3-(meq/l)	CO3--(meq/l)	%Caco3	%Clay	%Silt	%sand	Texture	%O.C	%OM
Darab	P1A	1	0-25	7.8	0	1.69	0	1.76	2.64	0.2	0	27.5	22.8	49.2	28	loam	1.03	1.77
	P1C	2	25-60	7.9	0	2.36	0	1.28	4.24	1.4	0	36	33.5	38.5	28	clay loam	0.64	1.1
	P2A	1	0-30	7.46	0	3.22	0	0.4	3.2	1.8	0	38.75	21	52.8	26.2	silt loam	0.09	0.15
	P2BW	2	30-70	8.2	0	2.78	0	0.32	3.68	1.4	0	47.25	22.8	51	26.2	silt loam	0.25	0.43
	P2C	3	70-112	7.88	0	3.83	0	2.32	1.68	2.4	0	39.5	22.8	51	26.2	silt loam	0.35	0.6
	P3A	1	0-30	7.63	0	0.83	0	0.72	1.36	4	0	36.75	23.86	37.79	38.35	loam	1.06	1.82
	P3Bt	2	30-75	7.75	0	1.12	0	0.32	1.92	3	0	37.75	38.01	41.71	20.28	clay loam	0.54	0.93
	P3BC	3	75-115	7.93	0	1.31	0	0.4	0.48	3.2	0	35.5	38.01	45.71	16.28	silty clay loam	0.45	0.77
	P4A	1	0-30	8.05	0	0.63	0	0.4	3.28	0.2	0	58	28.1	42.1	29.8	clay loam	0.52	0.89
	P4C	2	30-95	8.69	0	0.83	0	1.12	3.68	1.8	0	62.5	33.5	42.1	24.4	clay loam	0.44	0.75
	P5A	1	0-30	7.6	0	1.43	0	0.8	1.68	2.2	0	43.5	15.7	43.8	40.5	loam	0.54	0.93
	P5Bw	2	30-70	7.96	0	1.35	0	2	2.48	1.8	0	51	31.7	38.5	29.8	clay loam	0.15	0.25
	P5C	3	70-140	7.96	0	3.22	0	1.84	1.76	2.2	0	33.75	29.9	42.1	28	clay loam	0.35	0.6
	P6A	1	0-30	7.95	0	1.97	0	4.32	2.48	1	0	34.25	6.8	33.1	60.1	sandy loam	0.05	0.08
	P6C	2	30-97	7.9	0	1.19	0	0.4	3.12	1.4	0	41	6.8	38.5	54.7	sandy loam	0.05	0.08

## Sheet: sepidan
Region	profile	Horizon	Sampling depth (cm)	pH	EC (ds/m)	Na (meq/l)	K (meq/l)	Ca (meq/l)	Mg (meq/)	HCo3- (meq/l)	CO3--(meq/l)	%Caco3	%Clay	%Silt	%sand	Texture	%O.C	%OM
Sepidan	P1A	1	0-22	7.3	0.47	0.62	0.02	3	1.6	4	0	22.32	27.8	49.2	23	clay loam	2.53	4.36
	P1Bw	2	22-45	7.37	0.43	0.5	0.02	3	1	3.5	0	20.9	36.7	43.8	19.5	silty clay loam	0.58	0.99
	P1C	3	45-80	7.36	0.4	0.58	0.02	3	1	3.5	0	19.33	36.7	40.3	23	clay loam	0.58	0.99
	P2Ap	1	0-15	7.6	0.69	0.84	0.03	4	2.6	4.5	0	36.66	24.2	42.1	33.7	loam	2.53	4.36
	P2Bw	2	15-35	7.22	0.53	0.6	0.03	3	2	3.5	0	44.18	27.8	47.4	24.8	clay loam	1.07	1.84
	P2Cr	3	35-65	7.25	0.56	0.6	0.03	3.3	2.2	2.7	0	29.14	33.1	36.8	30.1	clay loam	0.78	1.34
	P3A	1	0-15	7.34	0.47	0.53	0.02	3	1.5	4	0	26.32	27.8	47.4	24.8	clay loam	1.65	2.84
	P3Bt	2	15-45	7.37	0.39	0.46	0.02	2.5	1.1	3	0	15.5	36.7	42.1	21.2	clay loam	0.87	1.49
	P3Cr	3	45-80	7.39	0.41	0.5	0.02	3	1	3.5	0	15.5	33.1	38.5	28.4	clay loam	0.87	1.49
	P4A	1	0-15	7.35	0.57	0.6	0.02	3	2.5	4	0	32.43	27.8	29.6	42.6	clay loam	2.92	5.03
	P4Bw	2	15-40	7.51	0.4	0.56	0.02	3	1	3.5	0	53.58	26	31	43	loam	0.78	1.34
	P4C	3	40-65	7.34	0.43	0.5	0.02	3	1	3.5	0	52.64	27.8	31.4	40.8	clay loam	0.39	0.67
	P5A	1	0-15	7.28	0.46	0.56	0.02	3	1.5	4	0	46.06	22.4	43.9	33.7	loam	1.17	2
	P5Bw	2	15-40	7.3	0.35	0.42	0.02	2	1.3	2.7	0	38.54	27.8	42.1	30.1	clay loam	0.39	0.67
	P5C	3	40-85	7.4	0.33	0.4	0.02	2	1	2.5	0	38.54	34.9	38.5	26.6	clay loam	0.39	0.67
	P6Ap	1	0-23	7.48	0.52	0.6	0.03	3	2	3.5	0	29.84	26	38.5	35.5	loam	0.97	1.67
	P6BK	2	23-45	7.34	0.46	0.5	0.02	3	1.5	4	0	54.28	26	38.5	35.5	loam	0.48	0.82
	P6C	3	45-85	7.29	0.4	0.5	0.02	3	1	3.5	0	50.29	27.8	33.1	39.1	clay loam	0.29	0.49
	P7Ap	1	0-20	7.39	0.4	0.5	0.02	3	1	3.5	0	58.51	26	42.1	31.9	loam	0.48	0.82
	P7BK1	2	20-60	7.32	0.3	0.5	0.01	2	1.2	2.5	0	55.69	27.8	49.2	23	clay loam	0.19	0.32
	P7BK2	3	60-100	7.37	0.32	0.56	0.1	2	1	2.5	0	59.69	31.4	38.5	30.1	clay loam	0.25	0.43
	P7C	4	100-130	7.45	0.26	0.42	0.01	1.5	1	2	0	59.69	29.6	34.9	35.5	clay loam	0.05	0.08
	P8A	1	0-25	7.36	0.42	0.5	0.02	3	1	3.5	0	60.16	18.9	24.2	56.9	sandy loam	0.39	0.67
	P8C1	2	25-60	7.36	0.39	0.54	0.02	2.5	1.1	3	0	68.86	18.9	38.1	43	loam	0.19	0.32
	P8C2	3	60-110	7.4	0.28	0.4	0.03	1.5	1	2	0	68.58	17.1	25.7	57.2	sandy loam	0.05	0.08
			Profile	Horison	pH	EC	Na	K	Ca	Mg	HCo3-	caco3	%Clay	%Silt	%sand	Texture	%O.C	%OM
			1	1	7.3	0.47	0.62	0.02	3	1.6	4	22.32	27.8	49.2	23	clay loam	2.53	4.36
				2	7.37	0.43	0.5	0.02	3	1	3.5	20.9	36.7	43.8	19.5	silty clay loam	0.58	0.99
				3	7.36	0.4	0.58	0.02	3	1	3.5	19.33	36.7	40.3	23	clay loam	0.58	0.99
			2	1	7.6	0.69	0.84	0.03	4	2.6	4.5	36.66	24.2	42.1	33.7	loam	2.53	4.36
				2	7.22	0.53	0.6	0.03	3	2	3.5	44.18	27.8	47.4	24.8	clay loam	1.07	1.84
				3	7.25	0.56	0.6	0.03	3.3	2.2	2.7	29.14	33.1	36.8	30.1	clay loam	0.78	1.34
			3	1	7.34	0.47	0.53	0.02	3	1.5	4	26.32	27.8	47.4	24.8	clay loam	1.65	2.84
				2	7.37	0.39	0.46	0.02	2.5	1.1	3	15.5	36.7	42.1	21.2	clay loam	0.87	1.49
				3	7.39	0.41	0.5	0.02	3	1	3.5	15.5	33.1	38.5	28.4	clay loam	0.87	1.49
			4	1	7.35	0.57	0.6	0.02	3	2.5	4	32.43	27.8	29.6	42.6	clay loam	2.92	5.03
				2	7.51	0.4	0.56	0.02	3	1	3.5	53.58	26	31	43	loam	0.78	1.34
				3	7.34	0.43	0.5	0.02	3	1	3.5	52.64	27.8	31.4	40.8	clay loam	0.39	0.67
			5	1	7.28	0.46	0.56	0.02	3	1.5	4	46.06	22.4	43.9	33.7	loam	1.17	2
				2	7.3	0.35	0.42	0.02	2	1.3	2.7	38.54	27.8	42.1	30.1	clay loam	0.39	0.67
				3	7.4	0.33	0.4	0.02	2	1	2.5	38.54	34.9	38.5	26.6	clay loam	0.39	0.67
			6	1	7.48	0.52	0.6	0.03	3	2	3.5	29.84	26	38.5	35.5	loam	0.97	1.67
				2	7.34	0.46	0.5	0.02	3	1.5	4	54.28	26	38.5	35.5	loam	0.48	0.82
				3	7.29	0.4	0.5	0.02	3	1	3.5	50.29	27.8	33.1	39.1	clay loam	0.29	0.49
			7	1	7.39	0.4	0.5	0.02	3	1	3.5	58.51	26	42.1	31.9	loam	0.48	0.82
				2	7.32	0.3	0.5	0.01	2	1.2	2.5	55.69	27.8	49.2	23	clay loam	0.19	0.32
				3	7.37	0.32	0.56	0.1	2	1	2.5	59.69	31.4	38.5	30.1	clay loam	0.25	0.43
				4	7.45	0.26	0.42	0.01	1.5	1	2	59.69	29.6	34.9	35.5	clay loam	0.05	0.08
			8	1	7.36	0.42	0.5	0.02	3	1	3.5	60.16	18.9	24.2	56.9	sandy loam	0.39	0.67
				2	7.36	0.39	0.54	0.02	2.5	1.1	3	68.86	18.9	38.1	43	loam	0.19	0.32
				3	7.4	0.28	0.4	0.03	1.5	1	2	68.58	17.1	25.7	57.2	sandy loam	0.05	0.08

## Sheet: arjan
Region	profile	Horizon	Sampling depth (cm)	pH	EC (ds/m)	Na (meq/l)	K (meq/l)	Ca (meq/l)	Mg (meq/l)	HCo3- (meq/l)	CO3--(meq/l)	%Caco3	%Clay	%Silt	%sand	Texture	%OC	%OM
Dasht Arjan	P1A	1	0-25	7.66	0.56	0.51	0	2	1.36	3.8	0	26.75	17.5	48.8	33.7	loam	1.73	2.98
	P1C	2	25-70	7.75	1.05	1.12	0	2.4	1.2	1	0	39.75	21	42.1	36.9	loam	0.23	0.39
	P2Ap	1	0-30	7.72	0.7	0.54	0	3.12	0.24	2.2	0	41	13.9	42	44.1	loam	1.13	1.94
	P2Bw	2	30-65	7.81	1.75	0.83	0	2.2	1.84	0.6	0	34	19.2	35	45.8	loam	0.54	0.93
	P2C	3	65-100	7.84	0.63	0.76	0	2	3.12	0.6	0	36.25	15.7	40.2	44.1	loam	0.89	1.53
	P3A	1	0-30	7.89	1.66	0.57	0	3.68	2.56	2.2	0	36.25	21	56.3	22.7	silt loam	2.14	3.68
	P3Bwg	2	30-75	7.48	1.4	1.6	0	2.56	3.2	0.6	0	46.25	22.8	52.8	24.4	silt loam	2.63	4.53
	P3Cg	3	75-110	7.85	2.27	1.97	0	5.2	2.72	1.4	0	53	26.4	50.9	22.7	silt loam	1.03	1.77
	P4A	1	0-25	7.83	0.35	0.9	0	2.48	0.24	2.6	0	56.25	24.6	51	24.4	silt loam	1.26	2.17
	P4BWg	2	25-50	8.06	0.61	0.76	0	1.92	4.88	2.2	0	76.25	21	45.6	33.4	loam	0.21	0.36
	P4Cg	3	50-90	7.8	1.22	1.19	0	2.56	2.64	1.8	0	83	19.2	43.9	36.9	loam	0.15	0.25
	P5A	1	0-30	7.98	0.61	1.12	0	4.32	0.48	0.2	0	39.5	19.2	42.1	38.7	loam	0.83	1.43
	P5Bw	2	30-70	7.45	0.52	0.45	0	2.24	1.36	1.4	0	50.75	19.2	31.4	49.4	loam	0.19	0.32
	P5C	3	70-120	7.92	0.47	0.57	0	2.4	1.04	2.2	0	76.25	15.7	33.1	51.2	loam	0.21	0.36
	P6A	1	0-25	7.91	0.79	0.69	0	2.08	1.6	2.6	0	22.25	21	47.4	31.6	loam	1.01	1.74
	P6Btk	2	25-65	8.08	2.62	0.51	0	2	2.24	1.4	0	28.5	28.1	43.4	28.5	clay loam	0.44	0.75
	P6C	3	65-110	8.02	0.65	0.45	0	1.76	2.08	1.8	0	41.75	31.7	36.2	32.1	clay loam	0.42	0.72

## Sheet: sarvestan
Region	NO Profile	profile	horizon	Sampling depth (cm)	Ph	EC (ds)	Na(meq/l)	K (meq/l)	Ca (meq/l)	Mg(meq/l)	HCO3- (meq/l)	CO3-- (meq/l)	%Caco3	%Clay	%Silt	%sand	soil texture	%OC	%OM
Sarvestan	1	P1A	1	0-30	7.17	1.01	0.4	0.54	0.23	1.38	0.19	0	50.5	27.512	30.632	41.856	clay loam	1.29	2.24
	1	P1C	2	30-55	7.49	0.58	0.4	0.06	0.27	0.58	0.16	0	64.58	39.728	30.56	29.712	clay loam	0.37	0.64
	2	P2A	1	0-14	7.64	0.69	0.3	0.32	0.2	0.69	0.15	0	54.17	16.088	42.2	41.712	Loam	1.08	1.87
	2	P2C	2	14-75	7.57	0.53	0.42	0.25	0.2	0.81	0.1	0	77.92	31.656	38.56	29.784	clay loam	0.37	0.64
	3	P3A	1	0-45	7.43	0.5	0.32	0.32	0.22	0.86	0.14	0	34.33	23.872	36.56	39.568	Loam	0.7	1.22
	3	P3C	2	45-110	7.45	1.11	0.65	0.49	0.37	1.42	0.08	0	82.08	33.728	34.488	31.784	clay loam	0.01	0.03
	4	P4A	1	0-35	7.52	0.52	0.32	0.43	0.28	0.81	0.19	0	67.5	23.728	38.488	37.784	loam	0.37	0.64
	4	P4BW	2	35-75	7.49	1.17	1.06	0.69	0.38	1.19	0.13	0	75	39.584	36.632	23.784	clay loam	0.05	0.1
	4	P4C	3	75-130	7.37	2.08	2	0.85	0.43	2.4	0.13	0	64.17	31.8	34.416	33.784	clay Loam	0.29	0.51
	5	P5AP	1	0-30	7.52	0.9	0.37	0.81	0.38	1.4	0.2	0	77.08	17.8	34.488	47.712	Loam	0.8	1.39
	5	P5BK	2	30-80	7.57	1.56	2.62	0.23	0.48	1.69	0.15	0	85	13.656	34.56	51.784	Loam	0.01	0.03
	5	P5BC	3	80-140	7.48	2.24	1.76	0.43	0.67	2.33	0.11	0	91.67	15.584	36.632	47.784	Loam	0.11	0.2
	6	P6A	1	0-25	7.51	1.79	0.31	0.47	0.67	1.67	0.16	0	80.83	13.656	40.488	45.856	Loam	0.98	1.7
	6	P6BW	2	25-60	7.55	2.24	0.78	0.43	0.63	2.58	0.17	0	5.5	3.512	40.56	55.928	Sandy Loam	0.13	0.23
	6	P6C	3	60-95	7.55	2.25	1.12	0.53	0.62	2.5	0.2	0	37.5	1.512	40.344	58.144	Sandy Loam	0.27	0.47
	7	P7A	1	0-15	7.58	1.77	0.6	0.58	0.62	1.75	0.14	0	63.5	6.512	41.776	51.712	Sandy Loam	0.64	1.12
	7	P7BW	2	15-45	7.54	2.75	7.86	1.24	0.73	2.39	0.14	0	67.5	1.368	40.56	58.072	Sandy Loam	0.02	0.05
	7	P7BK	3	45-80	7.59	2.55	3.12	1.27	0.82	2.25	0.13	0	58.25	1.912	32.088	66	Sandy Loam	0	0
	7	P7C	4	80-140	7.6	2.25	1.37	0.89	0.73	2.28	0.13	0	17.83	1.512	30.488	68	Sandy Loam	0	0
												1	clay loam	1	clay loam
												2	clay loam	2	clay loam
												3	Loam	3	Loam
												4	clay loam	4	clay loam
												5	Loam	5	Loam
												6	clay loam	6	clay loam
												7	loam	7	loam
												8	clay loam	8	clay loam
												9	clay Loam	9	clay Loam
												10	Loam	10	Loam
												11	Loam	11	Loam
												12	Loam	12	Loam
												13	Loam	13	Loam
												14	Sandy Loam	14	Sandy Loam
												15	Sandy Loam	15	Sandy Loam
												16	Sandy Loam	16	Sandy Loam
												17	Sandy Loam	17	Sandy Loam
			.									18	Sandy Loam	18	Sandy Loam
												19	Sandy Loam	19	Sandy Loam

## Sheet: mp darab
	MP numbers	color	shape	size	diameter
Darab S21 F1	3	white	sheets	1			Profile	Depth
	1	brown	fiber	1	thin		1	0-25
Darab S21 F2	1	red	fiber	3	thin
Darab S21 F3	0
Darab S22 F1	1	white	sheets				Profile	Depth
	1	black	fiber	1	medium		1	25-60
	1	black	fiber	2	medium
Darab S22 F2	1	dark blue	fiber	2	thin
	1	white transparent	sheets	2
	1	green	fiber	1	thin
	1	white	sheets	2
Darab S22 F3	1	black	fiber	3	thin
Darab S1 F1	1	black	fiber	3	medium
	1	black	fiber	2	medium		Profile	Depth
Darab S1 F2	0						2	0-30
Darab S1 F3	1	black	fiber	2	thin
	1	white transparent	fiber	5	thin
	1	green	fiber	2	thin
	2	black	fiber	3	medium
	1	black	fiber	3	thin
	1	black	fiber	1	thin
	1	black	fiber	2	thin
	1	black	fiber	1	medium
Darab S1 F4	1	dark blue	fiber	2	thin
	1	dark blue	fiber	3	thin
	1	black	fiber	2	medium
Darab S2 F1	1	dark blue	fiber	2	thin		Profile	Depth
	1	black	fiber	1	thin		2	30-70
	1	pinck	fiber	3	thin
	1	black	fiber	3	medium
Darab S2 F2	1	dark blue	fiber	2	medium
	2	black	fiber	1	medium
Darab S2 F3	1	black	fiber	1	thin
	1	black	sheets	1
	1	dark blue	fiber	5	thin
Darab S3 F1	1	black	fiber	1	thin		Profile	Depth
Darab S3 F2	1	black	fiber	3	thin		2	70-112
	4	black	fiber	2	thin
	1	dark blue	fiber	2	thin
Darab S3 F3	3	dark blue	fiber	2	thin
	1	black	fiber	1	thin
Darab S79 F1	1	black	fiber	3	thin		Profile	Depth
Darab S79 F2	0						3	0-30
Darab S79 F3	1	black	fiber	3	thin
Darab S80 F1	1	white	fiber	4	thin		Profile	Depth
	3	black	fiber	2	thin		3	30-75
	1	black	fiber	3	thin
	1	dark blue	fiber	3	thin
	1	red	fiber	2	thin
Darab S80 F2	1	green	fiber	1	thin
Darab S80 F3	2	black	fiber	2	thin
	2	black	fiber	3	thin
	1	black	fiber	2	medium
	3	black	fiber	1	thin
Darab S81 F1	1	black	fiber	1	thin		Profile	Depth
	1	black	fiber	2	thin		3	75-115
Darab S81 F2	1	green	fiber	1	thin
	1	brown	fiber	3	medium
Darab S81 F3	1	black	fiber	3	thin
	2	black	fiber	2	thin
	1	brown	fiber	4	thin
							Profile	Depth
Darab S40 F1	1	black	fiber	3	thin		4	0-30	See aluminum foil
Darab S40 F2	0
Darab S40 F3	1	black	fiber	3	thick	suspicious
Darab S41 F1	1	black	fiber	2	medium		Profile	Depth
Darab S41 F2	1	green	fiber	3	thin		4	30-95
Darab S41 F3	0
Darab S16 F1	1	black	fiber	2	thin		Profile	Depth
	1	black	fiber	1	thin		5	0-30
Darab S16 F2	0
Darab S16 F3	1	blue	fiber	1	thin
	1	black	fiber	1	medium
	1	red	fiber	3	thin
Darab S17 F1	1	black	fiber	2	thin		Profile	Depth
	1	black	fiber	3	thin		5	30-70
Darab S17 F2	1	black	fiber	1	thin
	1	black	fiber	1	medium
	1	blue	fiber	3	thin
Darab S17 F3	1	black	fiber	4	thin
	1	black	fiber	2	thin
	1	blue	fiber	1	thin
	1	black	fiber	3	thin
Darab S18 F1	1	blue	fiber	3	thin		Profile	Depth
Darab S18 F2	1	black	fiber	2	medium		5	70-140
	1	blue	fiber	3	thin
	1	black	fiber	3	thin
	1	black	fiber	1	thin
Darab S18 F3	1	red	sheets	1
	1	black	fiber	1	thin
Darab S19 F1	1	black	sheets	1			Profile	Depth
	1	black	fiber	3	thin		6	0-30
Darab S19 F2	1	black	fiber	2	thin
Darab S19 F3	1	blue	fiber	2	thin
Darab S20 F1	0						Profile	Depth
Darab S20 F2	1	white	sheets	1			6	30-97
	1	black	fiber	1	thick
Darab S20 F3	1	black	fiber	1	thin
	1	black	sheets	1		suspicious

## Sheet: mp arjan
	MP numbers	color	shape	size	diameter
Arjan S23 F1	1	black	fiber	1	thin		Profile	Depth
	1	blue	fiber	4	thin		1	0-25
Arjan S23 F2	0
Arjan S23 F3	0
Arjan S24 F1	1	black	fiber	3	thin		Profile	Depth
Arjan S24 F2	0						1	25-70
Arjan S24 F3	1	black	fiber	2	thin
	1	black	fiber	2	thin
Arjan S71 F1	0						Profile	Depth
Arjan S71 F2	0						2	0-30
Arjan S71 F3	1	red	fiber	3	thin
Arjan S72 F1	1	black	fiber	3	thin		Profile	Depth
Arjan S72 F2	1	green	sheets	1			2	30-65
Arjan S72 F3	0
Arjan S73 F1	1	orange	sheets	1		suspicious	Profile	Depth
	1	black	fiber	2	thin		2	65-100
	1	orange	sheets	1		suspicious
	2	black	fiber	3	thin
Arjan S73 F2	1	pinck	sheets	1
	1	orange	sheets	2		suspicious
	1	orange	sheets	1		suspicious
	1	dark blue	fiber	3	thin
Arjan S73 F3	1	orange	sheets	1
	1	black	fiber	2	thin
Arjan S34 F1	1	black	fiber	4	thin		Profile	Depth
Arjan S34 F2	1	blue	fiber	1	thin		3	0-30
	1	black	fiber	1	medium
	1	black	fiber	1	medium
Arjan S34 F3	1	black	fiber	5	thin
	1	blue	fiber	1	thin
Arjan S35 F1	0						Profile	Depth
Arjan S35 F2	0						3	30-75
Arjan S35 F3	1	pinck	sheets	1
Arjan S36 F1	1	black	fiber	4	thin		Profile	Depth
	1	black	fiber	3	thin		3	75-110
	1	black	fiber	3	thin
Arjan S36 F2	1	blue	fiber	2	thin
Arjan S36 F3	1	black	fiber	3	thin
Arjan S37 F1	1	black	fiber	1	thin		Profile	Depth
	1	black	fiber	5	thick		4	0-25
Arjan S37 F2	1	blue	fiber	5	thin
	1	red	fiber	3	medium
	1	black	fiber	3	thin
Arjan S37 F3	0
Arjan S38 F1	1	black	fiber	1	thin		Profile	Depth
Arjan S38 F2	2	black	fiber	2	thin		4	25-50
	1	red	fiber	1	thin
Arjan S38 F3	1	dark blue	fiber	2	thin
Arjan S39 F1	1	black	fiber	3	thin		Profile	Depth
	2	black	fiber	1	thin		4	50-90
Arjan S39 F2	1	orange	sheets	1
Arjan S39 F3	1	black	fiber	1	thin
Arjan S31 F1	0						Profile	Depth
Arjan S31 F2	0						5	0-30
Arjan S31 F3	2	black	fiber	1	thin
	1	black	fiber	3	thin
Arjan S32 F1	1	red	sheets	1			Profile	Depth
	1	black	fiber	3	thin		5	30-70
Arjan S32 F2	1	black	fiber	3	thin
	1	pinck	spherule	1
	1	black	fiber	1	thin
	1	yellow	spherule	1		suspicious
Arjan S32 F3	1	black	fiber	2	thin
	1	black	fiber	3	thin
	1	black	fiber	1	thin
Arjan S33 F1	1	orange	sheets	1		suspicious	Profile	Depth
Arjan S33 F2	2	orange	sheets	1		suspicious	5	70-120
	1	black	fiber	3	thin
	1	black	fiber	2	thin
	1	orange	sheets	1
Arjan S33 F3	1	orange	sheets	1		suspicious
Arjan S82 F1	1	black	fiber	2	thin
	1	white	fiber	3	thin		Profile	Depth
	3	black	fiber	3	thin		6	0-25
	1	white	fiber	3	thick
	1	orange	sheets	1
	1	black	fiber	2	thin
	1	dark blue	fiber	2	thin
Arjan S82 F2	1	black	fiber	2	thin
Arjan S82 F3	1	black	fiber	3	thin
Arjan S83 F1	2	black	fiber	3	thin		Profile	Depth
	1	black	fiber	4	thin		6	25-65
	1	black	fiber	3	thin
	1	orange	sheets	2
	1	black	fiber	2	thin
Arjan S83 F2	1	black	fiber	2	thin
Arjan S83 F3	0
Arjan S84 F1	1	pinck	sheets	1			Profile	Depth
	1	سیاه	fiber	2	thin		6	65-110
	1	pinck	sheets	1
	1	orange	sheets	2	suspicious	suspicious
Arjan S84 F2	1	pinck	sheets	1
	1	orange	sheets	1
	1	black	fiber	2	thin	skein
Arjan S84 F3	1	red	fiber	2	thick

## Sheet: mp sepidan
	MP numbers	color	shape	size	diameter						sepidan
Sepidan S42 F1	1	red	fiber	1	thin		Profile	Depth
Sepidan S42 F2	1	blue	fiber	2	thin		1	0-22
	1	black	fiber	5	thin
	1	black	fiber	1	medium
	1	orange	fiber	3	thin
Sepidan S42 F3	1	black	fiber	2	thin
	1	black	fiber	3	thin
Sepidan S43 F1	1	brown	fiber	2	medium		Profile	Depth
	1	dark blue	fiber	5	thin		1	22-45
	1	green	fiber	1	thin
Sepidan S43 F2	1	blue	fiber	3	thin
Sepidan S43 F3	1	black	fiber	2	medium
Sepidan S44 F1	0						Profile	Depth
Sepidan S44 F2	2	black	fiber	2	medium		1	45-80
	1	dark blue	fiber	2	medium
	1	black	fiber	2	thin
	1	black	fiber	2	thin
Sepidan S44 F3	1	black	fiber	2	medium
	1	dark blue	fiber	3	thin
	1	black	fiber	1	thin
	1	white	sheets	3
	1	white	fiber	3	thick
	1	blue	fiber	2	thin
Sepidan S7 F1	1	blue	fiber	3	thin		Profile	Depth
	1	red	fiber	5	thin		2	0-15
	2	dark blue	fiber	3	thin
	1	white	sheets	3
	1	white	sheets	3
	1	green	sheets	1
Sepidan S7 F2	0
Sepidan S7 F3	1	dark blue	fiber	3	thin
	1	blue	fiber	2	thin
	2	dark blue	fiber	3	thin
Sepidan S8 F1	1	dark blue	fiber	3	thin		Profile	Depth
Sepidan S8 F2	2	white	sheets	3			2	15-35
Sepidan S8 F3	2	dark blue	fiber	1	1
	1	blue	fiber	3	1
Sepidan S9 F1	1	black	fiber	2	thin		Profile	Depth
Sepidan S9 F2	1	dark blue	fiber	3	thin		2	35-65
	1	brown	fiber	3	thin	suspicious
	1	dark blue	fiber	3	thin
Sepidan S9 F3	1	white	sheets	3
Sepidan S4 F1	1	red	fiber	2	thin		Profile	Depth
	1	white	sheets	3			3	0-15
	1	red	fiber	1	madium
	1	white	sheets	4
Sepidan S4 F2	1	black	fiber	1	thin
	1	red	fiber	2	thin
	1	blue	fiber	2	thin
	1	green	fiber	2	thin
	1	black	fiber	1	thin
	1	black	fiber	2	thin
Sepidan S4 F3	1	black	fiber	1	thin	suspicious
	1	black	fiber	1	thin
Sepidan S5 F1	1	brown	fiber	3	نازک		Profile	Depth
Sepidan S5 F2	1	dark blue	fiber	2	نازک		3	15-45
Sepidan S5 F3	1	dark blue	fiber	2	نازک
Sepidan S6 F1	1	red	fiber	2	medium		Profile	Depth
	1	dark blue	fiber	3	thin		3	45-80
	1	black	fiber	2	medium
Sepidan S6 F2	1	black	fiber	2	thin
	1	red	fiber	1	thin
Sepidan S6 F3	1	blue	sheets	1
	1	black	fiber	3	thin
	1	yellow	sheets	1		suspicious
Sepidan S54 F1	1	black	sheets	1			Profile	Depth
Sepidan S54 F2	1	white	fiber	3	thick	suspicious	4	0-15
	1	black	fiber	2	thin
Sepidan S54 F3	0
Sepidan S55 F1	0
Sepidan S55 F2	1	black	fiber	2	thin		Profile	Depth
Sepidan S55 F3	0						4	15-40
Sepidan S56 F1	0						Profile	Depth
Sepidan S56 F2	1	red	fiber	3	thin		4	40-65
	1	blue	fiber	1	thin
Sepidan S56 F3	2	green	fiber	3	thin
Sepidan S59 F1	1	blue	fiber	3	thin		Profile	Depth
	1	pinck	fiber	3	thick		5	0-15
	1	dark blue	fiber	3	thin
	1	black	fiber	3	thick
	1	black	fiber	2	thin
	1	black	fiber	3	thin
	1	blue	fiber	2	thin
Sepidan S59 F2	0
Sepidan S59 F3	1	blue	fiber	1	medium	suspicious
Sepidan S60 F1	1	red	fiber	2	thin		Profile	Depth
	1	black	fiber	2	medium		5	15-40
Sepidan S60 F2	1	black	fiber	2	thin
	1	black	fiber	2	thick
	1	black	fiber	1	thick
Sepidan S60 F3	1	red	fiber	1	thick
							Profile	Depth
Sepidan S61 F1	0						5	40-85
Sepidan S61 F2	1	black	fiber	4	thin
Sepidan S61 F3	0
Sepidan S65 F1	1	black	fiber	3	thin		Profile	Depth
Sepidan S65 F2	1	black	fiber	3	thin		6	0-23
Sepidan S65 F3	0
Sepidan S66 F1	1	red	sheets	1		suspicious	Profile	Depth
Sepidan S66 F2	0						6	23-45
Sepidan S66 F3	0
Sepidan S67 F1	1	green	fiber	3	thin	suspicious	Profile	Depth
	2	green	fiber	1	thin		6	45-85
	1	black	fiber	2	medium
Sepidan S67 F2	1	green	fiber	1	thin
	1	blue	fiber	3	thin
	1	dark blue	fiber	3	medium
Sepidan S67 F3	0
Sepidan S27 F1	1	red	fiber	3	medium		Profile	Depth
	1	blue	fiber	3	thin		7	0-20
Sepidan S27 F2	1	blue	fiber	2	thin
Sepidan S27 F3	0
Sepidan S28 F1	1	blue	fiber	3	thin		Profile	Depth
	1	black	fiber	2	thin		7	20-60
	1	blue	fiber	3	thin
	1	black	fiber	3	thin
	1	red	fiber	2	thin
Sepidan S28 F2	1	black	fiber	1	medium
	1	black	fiber	1	thin
	1	black	fiber	1	thin
Sepidan S28 F3	1	black	fiber	2	thin
Sepidan S29 F1	1	green	fiber	1	thick		Profile	Depth
	1	black	fiber	1	thin		7	60-100
	1	black	fiber	3	thin
Sepidan S29 F2	1	black	fiber	3	thin
	1	brown	fiber	2	thin	suspicious
Sepidan S29 F3	1	red	fiber	3	thin
Sepidan S30 F1	1	blue	fiber	3	thin		Profile	Depth
	1	white	sheets	2			7	100-130
	1	black	fiber	2	medium
	1	black	fiber	2	thin
Sepidan S30 F2	1	dark blue	fiber	3	thin
	1	red	fiber	2	thick
	1	orange	fiber	1	thin
	1	black	fiber	1	thin
	1	black	fiber	1	thin
Sepidan S30 F3	1	black	fiber	2	thin
Sepidan S74 F1	1	black	fiber	2	thin		Profile	Depth
	1	blue	fiber	3	thin		8	0-25
	1	dark blue	fiber	3	thin
Sepidan S74 F2	1	dark blue	fiber	3	thin
	1	orange	fiber	1	thin
Sepidan S74 F3	1	green	fiber	5	thin
	1	dark blue	fiber	3	thin
	1	red	fiber	2	medium	suspicious
Sepidan S75 F1	1	black	fiber	2	thin		Profile	Depth
	1	black	fiber	3	thin		8	25-60
Sepidan S75 F2	1	black	fiber	2	thin
	1	brown	fiber	4	medium
	1	dark blue	fiber	2	thin
Sepidan S75 F3	0
Sepidan S76 F1	1	black	fiber	3	thin		Profile	Depth
	1	black	fiber	2	thin		8	60-110
	1	black	fiber	3	medium
	1	dark blue	fiber	3	thin
	1	red	fiber	1	thin
Sepidan S76 F2	1	black	fiber	2	thin
Sepidan S76 F3	0

## Sheet: mp sarvestan
	MP numbers	color	shape	size	diameter							sarvestan
P1 S14 F1	0						Profile	Depth
P1 S14 F2	0						1	0-30
P1 S14 F3	1	black	fiber	2	thin
	1	blue	fiber	2	thin	skein
	1	green	fiber	2	thin	skein
	1	red	fiber	2	thin	skein
P1 S15 F1	0						Profile	Depth
P1 S15 F2	1	black	fiber	1	thin		1	30-55
	1	green	fiber	2	thin
P1 S15 F4	1	blue	fiber	1	thin
P2 S57 F1	0						Profile	Depth
P2 S57 F2	0						2	0-14
P2 S57 F3	0
P2 S58 F1	0						Profile	Depth
P2 S58 F2	0						2	14-75
P2 S58 F3	0
P3 S77 F1	0						Profile	Depth
P3 S77 F2	1	black	fiber	5	thin		3	0-45
P3 S77 F3	0
P3 S78 F1	1	black	fiber	3	thin		Profile	Depth
	1	green	fiber	3	thin		3	45-110
P3 S78 F2	1	black	fiber	2	thin
P3 S78 F3	0
P4 S51 F1	0						Profile	Depth
P4 S51 F2	1	blue	fiber	3	thin		4	0-35
P4 S51 F3	0
P4 S52 F1	0						Profile	Depth
P4 S52 F2	0						4	35-75
P4 S52 F3	0
P4 S53 F1	0						Profile	Depth
P4 S53 F2	0						4	75-130
P4 S53 F3	1	black	fiber	2	thin
P5 S45 F1	1	black	fiber	3	thin		Profile	Depth
	1	black	fiber	2	thin		5	0-30
P5 S45 F2	1	black	fiber	4	thin
P5 S45 F3	1	black	fiber	5	thin
P5 S46 F1	1	black	fiber	5	thin		Profile	Depth
P5 S46 F2	0						5	30-80
P5 S46 F3	1	transparent white	sheets	5	thick	suspicious
P5 S47 F1	1	black	fiber	1	medium		Profile	Depth
P5 S47 F2	0						5	80-140
P5 S47 F3	1	black	fiber	3	thin
P6 S48 F1	0						Profile	Depth
P6 S48 F2	0						6	0-25
P6 S48 F3	0
P6 S49 F1	1	dark blue	fiber	2	thin		Profile	Depth
P6 S49 F2	0						6	25-60
P6 S49 F3	0
P6 S50 F1	0						Profile	Depth
P6 S50 F2	0						6	60-95
P6 S50 F3	0
P7 S10 F1	0						Profile	Depth
P7 S10 F2	0						7	0-15
P7 S10 F3	1	black	fiber	2	thin
	1	black	fiber	5	thick
	1	blue	fiber	1	thin
	1	black	fiber	1	thin
P7 S11 F1	1	black	fiber	3	thin		Profile	Depth
P7 S11 F2	1	blue	fiber	3	thin		7	15-45
P7 S11 F3	1	green	fiber	3	thin
P7 S12 F1	1	black	fiber	1	thin		Profile	Depth
P7S12 F2	1	black	fiber	1	thin		7	45-80
	1	blue	fiber	2	thin
	1	blue	fiber	2	thin
P7 S12 F3	1	blue	fiber	1	thin
	1	black	fiber	1	thick
	1	black	fiber	1	medium
P7 S13 F1	1	blue	fiber	2	thin		Profile	Depth
	1	black	fiber	3	thin		7	80-140
	1	black	fiber	2	thin
	1	black	fiber	5	thin
	1	black	fiber	1	medium	suspicious
P7 S13 F2	0
P7 S13 F3	1	blue	fiber	1	thin
	3	black	fiber	2	thin
	1	Brown	fiber	3	thin

## Sheet: Raman
sepidan	plastic_or_not	material_class_specific	Plastic Pollution Category		Profile	depth	color	shape	size	diameter
1	plastic		polyamides (polylactams)		7	0-20	blue	fiber	3	thin
2	plastic		polyamides (polylactams)		7	0-20	red	fiber	3	middle
3	plastic		polydienes (butadienes, isoprenes)		7	0-20	blue	fiber	2	thin
4	plastic	nylon 6 - poly(caprolactam)			7	20-60	blue	fiber	3	thin
5	plastic		pp		7	20-60	black	fiber	3	thin
6	plastic		nylon,pp		7	20-60	black	fiber	2	thin					Polymer	Dasht Arjan	Darab	Sepidan	Sarvestan	Total
7	plastic		nylon,pp		7	20-60	black	fiber	2	thin					Polyamide	5	24	12	4	45
8	plastic		pp		7	20-60	black	fiber	3	middle					Polyester	7	3	0	3	13
9	plastic		pp		7	20-60	brown	fiber	1	very very thin					Polyethylene	2	3	2	1	8
10	plastic		pp		7	20-60	black	fiber	2	thin					Polypropylene	0	6	6	1	13
11	plastic		pe		7	20-60	black	fiber	1	thin					Polystyrene	1	2	1	0	4
12	plastic	nylon 6 - poly(caprolactam)			7	60-100	black	fiber	3	thin					Other or unidentified	1	10a	4	0	15
13	plastic	nylon 6 - poly(caprolactam)			7	60-100	black	fiber	2	thin					Total	16	48	25	9	98
14	plastic	acrylonitrile butadiene styrene (abs)			7	60-100	brown	fiber	2	thin
15	plastic	nylon 6 - poly(caprolactam)			7	60-100	black	fiber	3	thin
16	plastic		other plastic		7	60-100	red	fiber	3	very thin					other includes EVA, PLA, ABS
17	plastic		pp		7	100-130	black	fiber	2	middle					polydienes
18	plastic		nylon		7	100-130	black	fiber	3	thin
19	plastic	nylon 6 - poly(caprolactam)			7	100-130	black	fiber	2	very thin
20	plastic	poly(ethylene)			7	100-130	white	sheet	2
21	plastic	nylon 6 - poly(caprolactam)			7	100-130	black	fiber	1	very thin
22	plastic		pp		7	100-130	red	fiber	2	thick
23	plastic	polystyrene			7	100-130	orange	fiber	1	thin
24	plastic	nylon 6 - poly(caprolactam)			7	100-130	black	fiber	2	thin
25	plastic		other plastic		7	100-130	black	fiber	2	middle
		total	25
		polyamides	12
		pp	6
		pe	2
		abs	1
		ps	1
		other or unidentified	3
sarvestan	plastic_or_not	material_class_specific	Plastic Pollution Category	library method	Profile	depth	color	shape	size	diameter
1	plastic		nylon		1	0-30	black	fiber	2	thin
2	plastic		pe		1	0-30	کلافه ای، رشته ای، مخلوط رنگ ابی،سبز،قرمز،سفید	fiber	2	very thin
3	plastic		pe,pet		1	30-55	black	fiber	2	thin
4	plastic		pet		1	30-55	black	fiber	2	thin
5	plastic		pet,pe		1	30-55	blue	fiber	1	thin
6	plastic		nylon,pp		3	0-45	black	fiber	5	thin
7	plastic		nylon		3	45-110	black	fiber	3	thin
8	plastic		pp		3	45-110	green(سبز کم رنگ)	fiber	3	thin
9	plastic		nylon,pp		3	45-110	black	fiber	2	thin
		total	9
		polyamides	4
		pp	1
		pe	1
		abs	0
		ps	0
		PET	3
arjan	plastic_or_not	material_class_specific	Plastic Pollution Category	Profile	depth	color	shape	size	diameter
1	plastic	poly(ethylene terephthalate)		5	0-30	black	fiber	1	thin
2	plastic	nylon 6 - poly(caprolactam)		5	0-30	red	fiber	2	thin
3	plastic	ethylene-vinyl acetate		5	0-30	black	fiber	1	thin
4	plastic		pet	5	30-70	red	sheet	1
5	plastic		Nylon	5	30-70	black	fiber	3	thin
6	plastic		Nylon,pet,pp	5	30-70	black	fiber	4	thin
7	plastic		nylon	5	30-70	pinck	spherule	1
8	plastic		PET	5	30-70	black	fiber	2	thin
9	plastic	nylon 6 - poly(caprolactam)	nylon	5	30-70	black	fiber	3	very thin
10	plastic		PET	5	30-70	black	fiber	1	thin
11	plastic		PE	5	70-120	orange	sheet	1	مشکوک
12	plastic		PS	5	70-120	orange	sheet	1
13	plastic		pet	5	70-120	orange	sheet	1
14	plastic		pet	5	70-120	black	fiber	3	thin
15	plastic		PE	5	70-120	black	fiber	3	thin
16	plastic		pet,ps	5	70-120	orange	sheet	1
		total	16
		polyamides	5
		pp	0
		pe	2
		abs	0
		ps	1
		PET	7
		EVA	1
darab (1-8)	plastic_or_not	material_class_specific	Plastic Pollution Category		Profile	depth	color	shape	size	diameter
1	plastic	polystyrene			1	0-25	red	fiber	3	thin
2	plastic	poly(ethylene)			1	0-25	white	sheet	1
3	plastic		nyylon		1		white	sheet	1
4	plastic		other plastic		1	25-60	black	fiber	1	middle
5	plastic		polyamides (polylactams)		1	25-60	green	fiber	1	thin
6	plastic		polyamides (polylactams)		1	25-60	dark blue	fiber	2	thin
7	not plastic		other material		1	25-60	white	sheet	2
8	plastic		polylactic acid		1	25-60	black	fiber	3	thin
5	plastic	nylon 6 - poly(caprolactam)			3	30-75	black	fiber	3	thin
6	plastic		Nylon,PET		3	30-75	black	fiber	2	thin
7	plastic		PET		3	30-75	black	fiber	2	thin
8	plastic	nylon 6 - poly(caprolactam)			3	30-75	black	fiber	2	thin
9	plastic		pp		3	30-75	black	fiber	3	thin
10	plastic		pp,ps		3	30-75	black	fiber	2	thin
11	plastic		nylon		3	30-75	black	fiber	1	thin
12	plastic		PP		3	30-75	blue	fiber	1	thin
13	plastic		nylon 6 - poly(caprolactam)		3	30-75	black	fiber	1	thin
14	plastic		nylon 6 - poly(caprolactam)		3	30-75	black	fiber	3	thin
15	plastic		PP		3	30-75	black	fiber	1	middle
17	plastic		poly(ethylene)		3	30-75	black	fiber	1	thin
18	plastic		PE		3	75-115	black	fiber	1	thin
19	plastic		polydienes (butadienes, isoprenes)		3	75-115	brown	fiber	2	thin
1	plastic	nylon 6 - poly(caprolactam)			4	0-30	green	fiber	1	very thin
2	plastic		nylon,pp		4	30-95	black	fiber	2	thin
3	plastic	nylon 6 - poly(caprolactam)			4	30-95	dark blue	fiber	3	thin
4	plastic		other plastic		5	0-30	black	fiber	1	thin
5	plastic		pet		5	0-30	dark blue	fiber	1	thin
6	plastic		polyamides (polylactams)		5	0-30	black	fiber	3	thin
7	not plastic		mineral		5	0-30	black	fiber	1	middle
8	plastic		nylon		5	30-70	black	fiber	2	thin
9	plastic		polyamides (polylactams)		5	30-70	black	fiber	3	thin
10	plastic		pp		5	30-70	dark blue	fiber	3	thin
11	plastic		polydienes (butadienes, isoprenes)		5	30-70	blue	fiber	2	very thin
12	plastic		polydienes (butadienes, isoprenes)		5	30-70	black	fiber	1	middle
13	plastic	nylon 6 - poly(caprolactam)			5	30-70	red	fiber	2	thin
14	plastic		nylon		5	30-70	blue	fiber	2	thin
15	plastic	poly(ethylene terephthalate)			5	30-70	black	fiber	3	thin
16	plastic	styrene-butadiene			5	30-70	black	fiber	4	very very thin
17	plastic		nylon,pp		5	30-70	black	fiber	3	thin
18	plastic		polyamides (polylactams)		5	70-140	blue	fiber	3	thin
19	plastic		nylon		5	70-140	black	fiber	3	thin
20	plastic		nylon		5	70-140	black	fiber	1	thin
21	plastic		nylon		5	70-140	black	fiber	1	middle
22	plastic	polystyrene			5	70-140	red	sheet	1
23	plastic	nylon 6 - poly(caprolactam)			5	70-140	black	fiber	2	thin
24	plastic		polyamides (polylactams)		5	0-30	black	fiber	3	thin
25	plastic		polyamides (polylactams)		5	0-30	black	sheet	1
26	plastic		PP		5	0-30	black	fiber	3	thin
27	plastic		nylon		5	0-30	blue	fiber	1	very very thin
28	not plastic		other material		5	30-97	white	sheet	1
29	plastic		polyamides (polylactams)		5	30-97	blue	fiber	1	thin
		total	48
		polyamides	24
		pp	6
		pe	3
		abs	1
		ps	2
		PET	3
		EVA	0
		PLA	1
		other	7
		not plastic	1
